# Supplementary material for: CeO2-Modified Ni2P/Fe2P as Efficient Bifunctional Electrocatalyst for Water Splitting
Source: Materials (Basel). 2025 May 11;18(10):2221. doi: 10.3390/ma18102221 (PMC12113372; doi:10.3390/ma18102221)
Supplement: Supplementary file 1 [file materials-18-02221-s001.zip]

Archive with 1 entries (1 files):
- materials-3557045-supplementary.pdf
